# Supplementary material for: Prediction and Modeling of Protein–Protein Interactions Using “Spotted” Peptides with a Template-Based Approach
Source: Biomolecules. 2022 Jan 25;12(2):201. doi: 10.3390/biom12020201 (PMC8961654; doi:10.3390/biom12020201)
Supplement: Supplementary file 1 [file biomolecules-12-00201-s001.zip]

Archive with 1 entries (1 files):
- biomolecules-1554533-supplementary.xlsx
