# Supplementary material for: Prediction and Modeling of Protein–Protein Interactions Using “Spotted” Peptides with a Template-Based Approach
Source: Biomolecules. 2022 Jan 25;12(2):201. doi: 10.3390/biom12020201 (PMC8961654; doi:10.3390/biom12020201)
Supplement: Supplementary file 1 [file biomolecules-12-00201-s001.zip › biomolecules-1554533-supplementary.xlsx]

## Sheet: Foglio1
PDB_ID	Peptide_CHAIN	Receptor_CHAIN	Receptor_UNIPROT	EXP. Method	RESOLUTION	PEP_SEQ	PEP_UNIPROT	PEP_POSITION	THREAD_POSITION	PEP_LEN
3M5O	D	B	A8DG50	X-RAY	1.6	TEDVVCC	B3TKQ3	2414	1966	7
3M5N	H	D	A8DG50	X-RAY	1.9	SECTTPC	B3TKQ3	1966	2414	7
3VFR	C	A	C5MK56	X-RAY	1.85	LPEALPQGQLTAY	P03206	52	407	13
4PRE	C	A	C5MK56	X-RAY	1.65	HPVGQADYFEY	P03211	407	52	11
4X2O	C	A	G0SET4	X-RAY	1.85	SSVFGAPA	G0SGL4	30	15	8
4X2H	C	A	G0SET4	X-RAY	1.8	QVNNPF	G0SGL4	15	30	6
4AIF	E	B	O00170	X-RAY	2.01	SRMEEVD	P07900	726	139	7
4APO	D	B	O00170	X-RAY	1.9	AEDDVE	Q15388	140	727	6
1YBO	C	A	O00560	X-RAY	2.3	TNEFYA	P31431	193	415	6
1OBX	B	A	O00560	X-RAY	1.35	DSVF	Q01344	417	195	4
3HQL	D	B	O43791	X-RAY	1.66	DEVTSTT	Q9VHV8	96	1360	7
3HQM	D	B	O43791	X-RAY	1.74	PDVSSST	P19538	1360	96	7
3HQL	D	B	O43791	X-RAY	1.66	DEVTSTT	Q9VHV8	96	357	7
4O1V	B	A	O43791	X-RAY	2.0	PEASSST	P60484	357	96	7
3HQM	D	B	O43791	X-RAY	1.74	PDVSSST	P19538	1360	357	7
4O1V	B	A	O43791	X-RAY	2.0	PEASSST	P60484	357	1360	7
4G43	F	D	O46790	X-RAY	1.8	IDWFEGKE	Q6J4Y8	319	319	8
4G42	F	D	O46790	X-RAY	2.29	IDWFDGKD	Q6J4Y8	319	319	8
3SOV	Z	A	O75581	X-RAY	1.27	LPNAIGR	Q9BQB4	115	38	7
3SOQ	Z	A	O75581	X-RAY	1.9	NSNAIKN	O94907	38	115	7
4XC2	H	D	O95166	X-RAY	1.9	SDDDFWVRVAP	Q86V97	663	195	11
3DOW	B	A	O95166	X-RAY	2.3	DWDFLPP	P27797	199	667	7
1THR	I	H	P00734	X-RAY	2.3	SDFEEFSLDDIEQ	P26631	50	54	13
1A3E	I	H	P00734	X-RAY	1.85	GDFEEIPEEYL	P28504	54	50	11
1A3E	I	H	P00734	X-RAY	1.85	GDFEEIPEEYL	P28504	54	54	11
1C4U	A	B	P00734	X-RAY	2.1	FEGIPGE	P28504	56	58	7
1DM4	C	B	P00734	X-RAY	2.5	DFLAEGGGVR	P02671	26	29	10
1DE7	B	K	P00734	X-RAY	2.0	TVELQGVVP	P00488	29	26	9
1C4U	A	B	P00734	X-RAY	2.1	FEGIPGE	P28504	56	51	7
1NRR	R	H	P00734	X-RAY	2.4	KYEPF	P25116	51	56	5
1SFI	I	A	P00760	X-RAY	1.65	GRCTKSIPPICFPD	Q4GWU5	40	40	14
2O9Q	C	A	P00760	X-RAY	1.7	GCWTKSIPPKPCFG	Q4GWU5	40	40	14
1SFI	I	A	P00760	X-RAY	1.65	GRCTKSIPPICFPD	Q4GWU5	40	36	14
4KTS	B	A	P00760	X-RAY	1.3	ISTRKYPSDWEEW	B2G3C8	37	41	13
2O9Q	C	A	P00760	X-RAY	1.7	GCWTKSIPPKPCFG	Q4GWU5	40	36	14
4KTS	B	A	P00760	X-RAY	1.3	ISTRKYPSDWEEW	B2G3C8	37	41	13
1UXS	C	A	P01889	X-RAY	1.55	RRRWRRLTV	P13285	236	177	9
1A1M	C	A	P01889	X-RAY	2.3	TPYDINQML	P15833	177	236	9
1A1M	C	A	P01889	X-RAY	2.3	TPYDINQML	P15833	177	406	9
1XR8	C	A	P01889	X-RAY	2.3	LEKARGSTY	P12977	406	177	9
3VCL	C	A	P01889	X-RAY	1.7	RPHERNGFTVL	Q6SW59	265	325	11
3SKO	C	A	P01889	X-RAY	1.6	FLRGRAYGL	Q3KST2	325	265	9
4QRU	C	A	P01889	X-RAY	1.6	ELRRKMMYM	P03169	199	369	9
4QRQ	C	A	P01889	X-RAY	1.7	HSKKKCDEL	X2G898	369	199	9
2AXF	C	A	P01889	X-RAY	1.8	APQPAPENAY	P03206	77	48	10
2BVQ	C	A	P01889	X-RAY	2.0	KAFSPEVIP	Q70A61	48	77	9
3QUL	L	J	P01899	X-RAY	2.0	KAVSNFATM	P07399	33	33	9
3TBY	L	J	P01899	X-RAY	2.5	KAPFNFATM	P07399	33	33	9
1WBX	C	A	P01899	X-RAY	1.9	SQLKNNAKEI	P26140	468	224	10
1YN7	C	A	P01899	X-RAY	2.2	SSLENFAAYV	P13175	224	468	10
3QUL	L	J	P01899	X-RAY	2.0	KAVSNFATM	P07399	33	33	9
3TBV	L	G	P01899	X-RAY	2.1	KGPANFATM	P07399	33	33	9
4L8D	F	C	P01899	X-RAY	1.9	ASNEDMETM	P15682	366	33	9
1S7W	L	J	P01899	X-RAY	2.4	KALYNFATM	P07399	33	366	9
4L8D	F	C	P01899	X-RAY	1.9	ASNEDMETM	P15682	366	33	9
1S7V	F	D	P01899	X-RAY	2.2	KAVYNLATM	P07399	33	366	9
1VAD	P	A	P01901	X-RAY	2.5	SRDHSRTPM	P38158	438	52	9
1FZM	P	A	P01901	X-RAY	1.8	RGYVYQGL	P11212	52	438	8
1G7Q	P	A	P01901	X-RAY	1.6	SAPDTRPA	P15941	140	498	8
1RJY	P	A	P01901	X-RAY	1.9	SSIEFARL	P06436	498	140	8
1FZK	P	A	P01901	X-RAY	1.7	FAPGNYPAL	P04857	324	205	9
3P4N	C	D	P01901	X-RAY	2.5	YTVKFPNM	P03541	205	324	8
1WBZ	P	A	P01901	X-RAY	2.0	SSYRRPVGI	P26144	107	246	9
1KJ3	Q	I	P01901	X-RAY	2.3	KVITFIDL	O08582	246	107	8
1LEG	P	A	P01901	X-RAY	1.75	EQYKFYSV	Q62425	61	205	8
3P4N	C	D	P01901	X-RAY	2.5	YTVKFPNM	P03541	205	61	8
4EP3	E	A	P03369	X-RAY	1.81	KARVLAEAM	Q9YP46	359	373	9
4EPJ	D	A	P03369	X-RAY	1.69	ATIMMQRG	Q9YP46	374	360	8
4EP3	E	A	P03369	X-RAY	1.81	KARVLAEAM	Q9YP46	359	591	9
4EP2	B	A	P03369	X-RAY	1.9	AETFYVD	Q9YV20	592	360	7
4EPJ	D	A	P03369	X-RAY	1.69	ATIMMQRG	Q9YP46	374	592	8
4EP2	B	A	P03369	X-RAY	1.9	AETFYVD	Q9YV20	592	374	7
4P6W	B	A	P04150	X-RAY	1.95	ANALLRYLLDKD	Q15596	741	1431	12
3BQD	B	A	P04150	X-RAY	2.5	QKSLLQQLLTE	Q15788	1431	741	11
3BO8	C	A	P04439	X-RAY	1.8	EADPTGHSY	P43355	161	44	9
4NQX	R	K	P04439	X-RAY	2.0	CTELKLNDY	Q07FI1	44	161	9
4NO5	C	A	P04439	X-RAY	2.1	RQISQDVKL	Q01433	165	7	9
1T1W	C	A	P04439	X-RAY	2.2	SLFNTIAVL	O11822	7	165	9
3GSW	P	A	P04439	X-RAY	1.81	NLVPMVAAV	P06725	495	526	9
4NNY	C	A	P04439	X-RAY	1.9	RQASLSISV	Q9BZL6	526	495	9
4K7F	F	D	P04439	X-RAY	2.0	VCWGELMNL	Q9QAC5	60	7	9
1T1W	C	A	P04439	X-RAY	2.2	SLFNTIAVL	O11822	7	60	9
3H9H	F	D	P04439	X-RAY	2.0	MLWGYLQYV	P38110	549	77	9
1T1X	C	A	P04439	X-RAY	2.2	SLYLTVATL	P04591	77	549	9
4EZV	D	B	P0A6Y8	X-RAY	2.1	PPQWAVGHFMM	Q8QFP2	51	32	11
4EZR	B	A	P0A6Y8	X-RAY	1.9	SHPRPIRV	P36193	33	52	8
4EZV	D	B	P0A6Y8	X-RAY	2.1	PPQWAVGHFMM	Q8QFP2	51	10	11
4EZQ	B	A	P0A6Y8	X-RAY	2.0	PPRPIYN	P37362	12	53	7
4JWI	C	A	P0A6Y8	X-RAY	1.9	RPILLPWR	P50415	166	144	8
4JWD	C	B	P0A6Y8	X-RAY	1.95	PRPLPFP	P19661	145	167	7
4EZR	B	A	P0A6Y8	X-RAY	1.9	SHPRPIRV	P36193	33	11	8
4EZQ	B	A	P0A6Y8	X-RAY	2.0	PPRPIYN	P37362	12	34	7
3D1F	P	A	P0A988	X-RAY	2.0	SEQVELEFD	P10443	1152	344	9
1OK7	C	B	P0A988	X-RAY	1.65	RQLVLGL	Q47155	345	1153	7
3L3X	B	A	P10275	X-RAY	1.55	HKKLLQLLTCSS	Q9Y6Q9	618	21	12
3V4A	B	A	P10275	X-RAY	1.95	GAFQNLFQSVR	P10275	21	618	11
2AO6	B	A	P10275	X-RAY	1.89	GNAALRYLLGA	Q15596	741	325	11
1T5Z	B	A	P10275	X-RAY	2.3	SEKFKLLFQSY	Q13772	325	741	11
3L3X	B	A	P10275	X-RAY	1.55	HKKLLQLLTCSS	Q9Y6Q9	618	325	12
1T5Z	B	A	P10275	X-RAY	2.3	SEKFKLLFQSY	Q13772	325	618	11
1T5Z	B	A	P10275	X-RAY	2.3	SEKFKLLFQSY	Q13772	325	687	11
1T65	B	A	P10275	X-RAY	1.66	HKILHRL	Q15596	687	325	7
3V4A	B	A	P10275	X-RAY	1.95	GAFQNLFQSVR	P10275	21	687	11
1T65	B	A	P10275	X-RAY	1.66	HKILHRL	Q15596	687	21	7
3BZF	Q	C	P13747	X-RAY	2.5	VMAPRALLL	P10321	3	3	9
3BZE	S	G	P13747	X-RAY	2.5	VMAPRTLFL	P17693	3	3	9
2B9I	C	A	P16892	X-RAY	2.5	SLQNRNTKNLSLDI	P38590	25	69	14
2B9J	C	A	P16892	X-RAY	2.3	KRGNIPKPLNL	P21268	72	28	11
1KY7	P	A	P17427	X-RAY	2.15	SFFEDNFVP	P49418	322	1459	9
1W80	Q	A	P17427	X-RAY	1.9	DGFKDSFD	O43426	1459	322	8
1W80	Q	A	P17427	X-RAY	1.9	DGFKDSFD	O43426	1459	629	8
1KYF	P	A	P17427	X-RAY	1.22	SDPFK	P42567	628	1458	5
1H26	E	B	P20248	X-RAY	2.24	SRHKKLMFK	P04637	378	27	9
1H27	E	B	P20248	X-RAY	2.2	RNLFGP	P46527	30	381	6
1H25	E	B	P20248	X-RAY	2.5	PKPLKKLRFD	P06400	869	26	10
1H27	E	B	P20248	X-RAY	2.2	RNLFGP	P46527	30	873	6
1H24	E	B	P20248	X-RAY	2.5	PVKRRLDLE	Q01094	87	27	9
1H27	E	B	P20248	X-RAY	2.2	RNLFGP	P46527	30	90	6
2CCH	E	B	P20248	X-RAY	1.7	HTLKGRRLVFDN	Q99741	89	376	12
1H26	E	B	P20248	X-RAY	2.24	SRHKKLMFK	P04637	378	91	9
1H25	E	B	P20248	X-RAY	2.5	PKPLKKLRFD	P06400	869	86	10
1H24	E	B	P20248	X-RAY	2.5	PVKRRLDLE	Q01094	87	870	9
4YJL	L	F	P25054	X-RAY	2.1	PRDSYSGDALYEF	Q5JTC6	496	323	13
4YJE	B	A	P25054	X-RAY	1.9	LTGCGDIIAE	Q5JTC6	325	498	10
4YJL	L	F	P25054	X-RAY	2.1	PRDSYSGDALYEF	Q5JTC6	496	377	13
3QHE	D	C	P25054	X-RAY	2.4	SYEGYEGYYSQ	Q07666	379	498	11
3NMX	F	C	P25054	X-RAY	2.3	GGGEQLAINELIS	Q9NR80	180	367	13
4YK6	B	A	P25054	X-RAY	1.7	YQGGGEEMALP	Q5JTC6	365	178	11
4YJL	L	F	P25054	X-RAY	2.1	PRDSYSGDALYEF	Q5JTC6	496	362	13
4YK6	B	A	P25054	X-RAY	1.7	YQGGGEEMALP	Q5JTC6	365	499	11
4YK6	B	A	P25054	X-RAY	1.7	YQGGGEEMALP	Q5JTC6	365	325	11
4YJE	B	A	P25054	X-RAY	1.9	LTGCGDIIAE	Q5JTC6	325	365	10
3ZZY	D	B	P26599	X-RAY	1.4	VSLLGAPP	Q9CW46	498	683	8
3ZZZ	D	B	P26599	X-RAY	1.55	SEGLLGL	Q9CW46	682	497	7
3RC5	B	A	P27958	X-RAY	1.6	QEREVPC	Q7Z434	502	366	7
3RC4	B	A	P27958	X-RAY	1.5	PSSTPC	Q8IUC6	367	503	6
3T03	D	B	P37231	X-RAY	2.1	HKILHRLLQEGSP	Q15788	687	630	13
2FVJ	B	A	P37231	X-RAY	1.99	HKLVQLLTTT	Q15788	631	688	10
4J78	B	A	P41811	X-RAY	1.48	KTKLL	P43555	441	273	5
4J81	C	B	P41811	X-RAY	1.75	KPHSD	O15503	273	441	5
4J79	B	A	P41811	X-RAY	1.56	EKVHVQ	Q91AV1	1378	440	6
4J78	B	A	P41811	X-RAY	1.48	KTKLL	P43555	441	1379	5
4J79	B	A	P41811	X-RAY	1.56	EKVHVQ	Q91AV1	1378	272	6
4J81	C	B	P41811	X-RAY	1.75	KPHSD	O15503	273	1379	5
4J86	C	A	P41811	X-RAY	1.48	TFKKTN	P33767	425	1378	6
4J79	B	A	P41811	X-RAY	1.56	EKVHVQ	Q91AV1	1378	425	6
4J86	C	A	P41811	X-RAY	1.48	TFKKTN	P33767	425	272	6
4J81	C	B	P41811	X-RAY	1.75	KPHSD	O15503	273	426	5
1LEW	B	A	P47811	X-RAY	2.3	KPDLRVVIPP	Q02078	270	20	10
1LEZ	B	A	P47811	X-RAY	2.3	KKDLRISC	O09110	22	272	8
3RZ9	B	A	P52293	X-RAY	2.29	DGPTAKKLKTEQ	P13010	560	253	12
1Y2A	P	C	P52293	X-RAY	2.2	GKISKHWTGI	O15162	257	564	10
4ZDU	B	A	P52293	X-RAY	2.3	SQGTKRSYEQME	P03466	3	272	12
3Q5U	B	A	P52293	X-RAY	2.5	GSIIRKWN	Q9NRQ2	273	4	8
1Y2A	P	C	P52293	X-RAY	2.2	GKISKHWTGI	O15162	257	202	10
3OQS	B	A	P52293	X-RAY	2.0	VAKKYRN	Q9Y696	201	256	7
4H3B	D	C	P53779	X-RAY	2.08	VVRPGSLDLP	O60239	341	158	10
3PTG	J	A	P53779	X-RAY	2.43	PKRPTTLNLF	Q9UQF2	158	341	10
3L0E	B	A	P55055	X-RAY	2.3	KENALLRYLLDK	Q15596	740	744	12
4DK7	B	A	P55055	X-RAY	2.45	DHQLLRYLLDKD	Q15788	745	741	12
3JTI	B	A	P60045	X-RAY	1.8	KGAIIGLM	P05067	699	672	8
3JQ5	B	A	P60045	X-RAY	2.03	DAEFRHDS	P05067	672	699	8
3JTI	B	A	P60045	X-RAY	1.8	KGAIIGLM	P05067	699	707	8
3GCI	P	A	P60045	X-RAY	2.04	VGGVVIA	P05067	707	699	7
3JQ5	B	A	P60045	X-RAY	2.03	DAEFRHDS	P05067	672	707	8
3GCI	P	A	P60045	X-RAY	2.04	VGGVVIA	P05067	707	672	7
3EG6	C	A	P61964	X-RAY	1.72	GSARAEVHL	Q03164	3762	4707	9
3UVL	B	A	P61964	X-RAY	2.2	GSARAEPKM	Q8NEZ4	4707	3762	9
4ERY	D	A	P61964	X-RAY	1.3	VNPTGCARSEPKMS	Q8NEZ4	4703	1488	14
4EWR	C	A	P61964	X-RAY	1.5	QTGSARSEGY	O15047	1490	4705	10
4ERY	D	A	P61964	X-RAY	1.3	VNPTGCARSEPKMS	Q8NEZ4	4703	3758	14
3EG6	C	A	P61964	X-RAY	1.72	GSARAEVHL	Q03164	3762	4707	9
4ERZ	D	C	P61964	X-RAY	1.75	LNPHGAARAEVY	Q9UMN6	2504	4703	12
3UVL	B	A	P61964	X-RAY	2.2	GSARAEPKM	Q8NEZ4	4707	2507	9
4O45	B	A	P61964	X-RAY	1.87	ARTAR	P03495	223	2	5
2H9M	D	C	P61964	X-RAY	1.9	ARTKQ	Q6P823	2	223	5
1TFC	C	A	P62508	X-RAY	2.4	HKILHRLLQEG	Q15788	687	377	11
2GPO	C	A	P62508	X-RAY	1.95	SLLLHLLKSQ	P48552	378	688	10
4ODQ	B	A	P62942	X-RAY	2.0	GIVKPW	P0A7V3	13	25	6
4ODP	B	A	P62942	X-RAY	1.75	MKPFI	P0A7V0	27	15	5
2FYS	D	B	P63086	X-RAY	2.5	RRLQKGNLPVR	Q64346	64	1145	11
3O71	B	A	P63086	X-RAY	1.95	RPPDLWIH	Q63155	1149	68	8
4HT6	F	E	Q02647	X-RAY	1.9	ITYDKGIQTDQ	P40960	75	1116	11
4DS1	B	A	Q02647	X-RAY	1.85	YAESGIQTDL	P40477	1117	76	10
1K7L	H	G	Q07869	X-RAY	2.5	ERHKILHRLLQEG	Q15788	685	151	13
3SP6	B	A	Q07869	X-RAY	2.21	LSLLQKLLLAT	Q86YN6	153	687	11
1K7L	H	G	Q07869	X-RAY	2.5	ERHKILHRLLQEG	Q15788	685	744	13
3FEI	Z	A	Q07869	X-RAY	2.4	HQLLRYLL	Q15788	746	687	8
3SP6	B	A	Q07869	X-RAY	2.21	LSLLQKLLLAT	Q86YN6	153	746	11
3FEI	Z	A	Q07869	X-RAY	2.4	HQLLRYLL	Q15788	746	153	8
2XU7	C	B	Q09028	X-RAY	1.9	SRRKQSNPRQIK	Q8IX07	2	162	12
4R7A	A	B	Q09028	X-RAY	1.85	SRKGRPRKT	Q8IWS0	162	2	9
4K38	C	B	Q0TTH1	X-RAY	1.83	TSPMCAPARSM	Q9X759	68	47	11
4K39	D	B	Q0TTH1	X-RAY	1.78	AVPSCIPSRA	Q0TUK6	47	68	10
2FFU	P	A	Q10471	X-RAY	1.64	STTPAPTTK	Q63549	131	23	9
4D0Z	Y	E	Q10471	X-RAY	2.2	STCPAA	Q6FI18	24	132	6
1D01	G	D	Q12933	X-RAY	2.0	MLSVEEEG	P28908	576	202	8
1CZY	E	C	Q12933	X-RAY	2.0	PQQATDD	P03230	204	578	7
1D01	G	D	Q12933	X-RAY	2.0	MLSVEEEG	P28908	576	260	8
1D0A	G	A	Q12933	X-RAY	2.0	PIQEE	P43489	262	578	5
1CZY	E	C	Q12933	X-RAY	2.0	PQQATDD	P03230	204	262	7
1D0A	G	A	Q12933	X-RAY	2.0	PIQEE	P43489	262	204	5
4GVD	C	B	Q13009	X-RAY	1.85	TKQEEFYA	P18827	303	1301	8
4NXQ	F	C	Q13009	X-RAY	2.1	QKEYFF	Q9C0A0	1303	305	6
4QJR	B	A	Q13285	X-RAY	2.4	PSLLKKLLLAPA	Q9UBK2	141	742	12
1ZDT	Q	B	Q13285	X-RAY	2.1	ENALLRYLLDK	Q15596	741	140	11
3D9T	D	B	Q13490	X-RAY	1.5	ATPFQE	P55211	316	56	6
3D9U	B	A	Q13490	X-RAY	2.3	AVPIAQ	Q9NR28	56	316	6
4TZO	H	G	Q20305	X-RAY	2.4	ARDSPYGLSQGITK	G5EBG0	273	484	14
4TZQ	D	C	Q20305	X-RAY	2.3	ARYGVSNTSINRK	O01820	487	276	13
1QSN	B	A	Q27198	X-RAY	2.2	KSTGGKAPRKQ	P61830	10	4	11
1Q2C	B	A	Q27198	X-RAY	2.25	KGLGKGGA	P62805	9	15	8
1Q2C	B	A	Q27198	X-RAY	2.25	KGLGKGGA	P62805	9	320	8
1Q2D	B	A	Q27198	X-RAY	2.25	KKPLDG	P04637	320	9	6
4F1Z	Q	A	Q6GDH2	X-RAY	2.3	YGGGSSGGGSSGGG	P13645	473	334	14
4F27	Q	A	Q6GDH2	X-RAY	1.92	ASGSSGTGSTGNQ	P02671	335	474	13
4CC7	N	M	Q6XZF7	X-RAY	1.97	PPPALPSSAPSG	O00401	346	547	12
4CC3	H	G	Q6XZF7	X-RAY	1.97	PPPPLPSGPAYA	Q03173	547	346	12
4ZUV	F	D	Q860N6	X-RAY	2.3	RVEDVTNTAEYW	P16082	195	172	12
4ZUU	C	A	Q860N6	X-RAY	2.2	CTSEEMNAF	P69732	172	195	9
4XIB	C	A	Q86YT6	X-RAY	2.15	NIIKNTW	P10041	680	1120	7
4XI7	C	A	Q86YT6	X-RAY	2.05	QIKNPI	P78504	1121	681	6
4X3G	D	B	Q8IUQ4	X-RAY	2.34	KPTCMVPPMP	O94966	463	59	10
2A25	B	A	Q8IUQ4	X-RAY	2.2	KPAAVVAPI	Q9HB71	59	463	9
3OMQ	D	B	Q92731	X-RAY	1.97	RHKILHRLLQ	Q15788	686	341	10
4ZI1	B	A	Q92731	X-RAY	2.1	SLIDLLAD	Q9HCD5	344	689	8
1YY6	B	A	Q93009	X-RAY	1.7	DPGEGPST	P03211	441	441	8
2FOP	B	A	Q93009	X-RAY	2.1	EKPSSS	Q00987	145	44	6
2FOJ	B	A	Q93009	X-RAY	1.6	GARAHSS	P04637	361	394	7
3MQS	D	C	Q93009	X-RAY	2.4	SQPSTSS	Q00987	395	362	7
4YSI	B	A	Q93009	X-RAY	1.02	SPGEGPSG	F5HF68	44	152	8
4KG9	B	A	Q93009	X-RAY	1.7	VSPSTSY	Q9BTE3	153	45	7
3MQS	D	C	Q93009	X-RAY	2.4	SQPSTSS	Q00987	395	357	7
2FOO	B	A	Q93009	X-RAY	2.2	EPGGSR	P04637	358	396	6
4YSI	B	A	Q93009	X-RAY	1.02	SPGEGPSG	F5HF68	44	144	8
2FOP	B	A	Q93009	X-RAY	2.1	EKPSSS	Q00987	145	45	6
1MFG	B	A	Q96RT1	X-RAY	1.25	EYLGLDVPV	P04626	1247	954	9
2QBW	B	A	Q96RT1	X-RAY	1.8	PQPVDSWV	O00192	955	1248	8
3OBQ	B	A	Q99816	X-RAY	1.4	PTPSAPVPL	O14964	346	5	9
4EJE	D	B	Q99816	X-RAY	2.2	ILPTAPPEY	Q05128	5	346	9
3OBX	B	A	Q99816	X-RAY	1.6	PEATAPPEE	Q72497	453	5	9
4EJE	D	B	Q99816	X-RAY	2.2	ILPTAPPEY	Q05128	5	453	9
4ZNY	B	A	Q99816	X-RAY	2.4	YVEPTAPQVL	P14078	121	4	10
4EJE	D	B	Q99816	X-RAY	2.2	ILPTAPPEY	Q05128	5	122	9
4ZNY	B	A	Q99816	X-RAY	2.4	YVEPTAPQVL	P14078	121	452	10
3OBX	B	A	Q99816	X-RAY	1.6	PEATAPPEE	Q72497	453	122	9
3OBQ	B	A	Q99816	X-RAY	1.4	PTPSAPVPL	O14964	346	453	9
3OBX	B	A	Q99816	X-RAY	1.6	PEATAPPEE	Q72497	453	346	9
3RWI	C	A	Q9GJ77	X-RAY	2.01	GSHLEVQGYW	Q89490	64	434	10
3RWE	C	A	Q9GJ77	X-RAY	2.4	FQWMGYELW	Q5QGH9	435	65	9
3RWI	C	A	Q9GJ77	X-RAY	2.01	GSHLEVQGYW	Q89490	64	194	10
3RWG	C	A	Q9GJ77	X-RAY	2.1	MHPAQTSQW	Q5QGG3	195	65	9
3RWE	C	A	Q9GJ77	X-RAY	2.4	FQWMGYELW	Q5QGH9	435	165	9
3RWC	F	D	Q9GJ77	X-RAY	2.5	IRYPKTFGW	Q5QGG3	165	435	9
3RWG	C	A	Q9GJ77	X-RAY	2.1	MHPAQTSQW	Q5QGG3	195	165	9
3RWC	F	D	Q9GJ77	X-RAY	2.5	IRYPKTFGW	Q5QGG3	165	195	9
3RWI	C	A	Q9GJ77	X-RAY	2.01	GSHLEVQGYW	Q89490	64	164	10
3RWC	F	D	Q9GJ77	X-RAY	2.5	IRYPKTFGW	Q5QGG3	165	65	9
3TWU	B	A	Q9H2K2	X-RAY	1.8	VARPPPIGAEVP	Q07820	76	413	12
3TWR	H	D	Q9H2K2	X-RAY	1.55	QRSPPDGQSFR	P78314	414	77	11
4LG6	B	A	Q9H9E1	X-RAY	1.8	HTPRLPTLPKRVP	Q9H0W5	498	4455	13
3V2O	B	A	Q9H9E1	X-RAY	1.89	LPTLPKLPSLS	P98158	4456	499	11
2Y0I	S	A	Q9NWT6	X-RAY	2.28	SVVEYLLQHGADVH	Q9H2K2	540	790	14
3D8C	B	A	Q9NWT6	X-RAY	2.1	QLTSYDCEVNAPI	Q16665	794	544	13
2Y0I	S	A	Q9NWT6	X-RAY	2.28	SVVEYLLQHGADVH	Q9H2K2	540	1932	14
3P3N	B	A	Q9NWT6	X-RAY	2.4	RLLEASADAN	Q01705	1936	544	10
3D8C	B	A	Q9NWT6	X-RAY	2.1	QLTSYDCEVNAPI	Q16665	794	1936	13
3P3N	B	A	Q9NWT6	X-RAY	2.4	RLLEASADAN	Q01705	1936	794	10
3CVN	B	A	Q9U7C3	X-RAY	2.0	RAAKL	P22512	355	483	5
3CVL	B	A	Q9U7C3	X-RAY	2.15	ELAKL	O15648	483	355	5
3G2S	D	B	Q9UJY5	X-RAY	1.7	GFSDDVPMVIA	Q92673	2204	354	11
3G2W	D	B	Q9UJY5	X-RAY	2.4	LLDDELMS	Q9UJY5	356	2206	8
3G2S	D	B	Q9UJY5	X-RAY	1.7	GFSDDVPMVIA	Q92673	2204	822	11
3G2U	D	B	Q9UJY5	X-RAY	2.3	SDEDLLE	Q99523	825	2207	7
3G2W	D	B	Q9UJY5	X-RAY	2.4	LLDDELMS	Q9UJY5	356	824	8
3G2U	D	B	Q9UJY5	X-RAY	2.3	SDEDLLE	Q99523	825	357	7
3G2W	D	B	Q9UJY5	X-RAY	2.4	LLDDELMS	Q9UJY5	356	2483	8
1JWG	D	B	Q9UJY5	X-RAY	2.0	DLLHI	P11717	2487	360	5
3G2U	D	B	Q9UJY5	X-RAY	2.3	SDEDLLE	Q99523	825	2484	7
1JWG	D	B	Q9UJY5	X-RAY	2.0	DLLHI	P11717	2487	828	5
2DEW	A	X	Q9UM07	X-RAY	2.1	TARKS	P68431	7	16	5
2DEX	A	X	Q9UM07	X-RAY	2.1	APRKQ	P68431	16	7	5
2DEW	A	X	Q9UM07	X-RAY	2.1	TARKS	P68431	7	2	5
2DEY	A	X	Q9UM07	X-RAY	2.25	SGRGK	P62805	2	7	5
2DEX	A	X	Q9UM07	X-RAY	2.1	APRKQ	P68431	16	2	5
2DEY	A	X	Q9UM07	X-RAY	2.25	SGRGK	P62805	2	16	5
1X2R	B	A	Q9Z2X8	X-RAY	1.7	LDEETGEFL	Q60795	76	40	9
2Z32	B	A	Q9Z2X8	X-RAY	2.0	QNEENGEQE	P26350	40	76	9
1X2R	B	A	Q9Z2X8	X-RAY	1.7	LDEETGEFL	Q60795	76	23	9
2DYH	B	A	Q9Z2X8	X-RAY	1.9	WRQDID	Q60795	24	77	6
2Z32	B	A	Q9Z2X8	X-RAY	2.0	QNEENGEQE	P26350	40	23	9
2DYH	B	A	Q9Z2X8	X-RAY	1.9	WRQDID	Q60795	24	41	6
